# Supplementary material for: Enhanced proliferation and differentiation of mesenchymal stem cells by astaxanthin-encapsulated polymeric micelles
Source: PLoS One. 2019 May 20;14(5):e0216755. doi: 10.1371/journal.pone.0216755 (PMC6527225; doi:10.1371/journal.pone.0216755)
Supplement: S1 File — (XLSX) [file pone.0216755.s001.xlsx]

## Sheet: Sheet1
	Fig 1A
	Time (day)	1	2	3	4	5	6	7	8	9	10
	Cell density (x 10^4 cells/mL)	4.9	8.49	20.1	21.73	26.8	39.71	42.97	51.5	51.11	46.22
	Standard deviation	0.24	0.42	1	1.09	1.34	1.99	1.72	2.58	2.3	1.9
	Fig 2B
	%water in DMSO/water mixture	1	3	5	10	20	30	40	50
	Extraction Yield (%)	57.66	72.79	79.01	79.98	98.4	99.03	94.81	14.89
	Standard deviation	3.03	2.96	3.12	4.07	2.32	1.98	3.31	5.13
	Fig 3C	ABTS Scavenging Activity
	Astaxanthin concentration (μg/mL)	0	12.5	18.75	25	37.5	50	75	100
	ABTS scavenging activity (%)	0	27.37	43.58	56.98	65.36	81.01	82.68	81.77
	Fig 5	Astaxanthin Release
	Time (h)	0	1	2	4	8	12	16	24	36	48
	Accumulative Release (%)	0	41.2915	55.5227	64.4139	71.8491	75.3949	79.2629	84.0658	86.1824	87.3106
	Standard deviation	0	8.38	4.9	7.44	12.63	11.19	8.58	3.53	12.95	9.78
	Fig 6A	MSC growth
	Cell Number (x 10^4)	Day 2	Day 4	Day 6	Day 8
	group i	6.2	8.85	15.84	17.69
	Standard deviation	0.51	0.64	0.55	0.56
	group ii	6.1	8.95	15.64	17.99
	Standard deviation	0.47	0.54	0.61	0.64
	group iii	6.25	9.7	18.23	19.79
	Standard deviation	0.52	0.31	0.41	0.56
	group iv	6.35	10.05	19.86	22.77
	Standard deviation	0.25	1.04	0.99	1.27
	group v	6.2	9.92	16.65	18.35
	Standard deviation	0.43	0.88	1.01	1.86
	Fig 8B	MSC differentiation
	Chondrogenesis (Normalized)	control	mPEG-PCL	astaxanthin
	Relative quantity	1	1.2	2.05581
	Standard deviation	0.24	0.19	0.22
	Adipogenesis (Normalized)	control	mPEG-PCL	astaxanthin
	Relative quantity	1	0.92	1.52
	Standard deviation	0.18	0.16	0.25
	Osteogenesis (Normalized)	control	mPEG-PCL	astaxanthin
	Relative quantity	1	1.1	2.82
	Standard deviation	0.21	0.24	0.66
